# Supplementary material for: Neurogranin Regulates Adult-Born Olfactory Granule Cell Spine Density and Odor-Reward Associative Memory in Mice
Source: Int J Mol Sci. 2021 Apr 20;22(8):4269. doi: 10.3390/ijms22084269 (PMC8074334; doi:10.3390/ijms22084269)
Supplement: Supplementary file 1 [file ijms-22-04269-s001.zip]

Archive with 1 entries (1 files):
- ijms-1169442-supplementary.pdf
